# Supplementary material for: Pharmacy Technicians in Immunization Services: Mapping Roles and Responsibilities Through a Scoping Review
Source: Healthcare (Basel). 2025 Jul 30;13(15):1862. doi: 10.3390/healthcare13151862 (PMC12346832; doi:10.3390/healthcare13151862)
Supplement: Supplementary file 1 [file healthcare-13-01862-s001.zip]

Archive with 1 entries (1 files):
- healthcare13151862-Supplementary material.pdf
